# Supplementary material for: Air Pollution and Respiratory System Responses in Healthy Adults Engaging in Outdoor Physical Exercise in Urban Environments: A Scoping Review
Source: Int J Environ Res Public Health. 2025 Aug 28;22(9):1347. doi: 10.3390/ijerph22091347 (PMC12469555; doi:10.3390/ijerph22091347)
Supplement: Supplementary file 1 [file ijerph-22-01347-s001.zip]

Archive with 1 entries (1 files):
- ijerph-3640206-supplementary.pdf
